# Supplementary material for: Platinum(IV) Prodrugs Incorporating an Indole-Based Derivative, 5-Benzyloxyindole-3-Acetic Acid in the Axial Position Exhibit Prominent Anticancer Activity
Source: Int J Mol Sci. 2024 Feb 11;25(4):2181. doi: 10.3390/ijms25042181 (PMC10888562; doi:10.3390/ijms25042181)
Supplement: Supplementary file 1 [file ijms-25-02181-s001.zip]

Archive with 1 entries (1 files):
- ijms-2773799-supplementary.pdf
